# Supplementary material for: Breast Cancer with Increased Drug Resistance, Invasion Ability, and Cancer Stem Cell Properties through Metabolism Reprogramming
Source: Int J Mol Sci. 2022 Oct 25;23(21):12875. doi: 10.3390/ijms232112875 (PMC9658063; doi:10.3390/ijms232112875)
Supplement: Supplementary file 1 [file ijms-23-12875-s001.zip]

Archive with 1 entries (1 files):
- ijms-1978302-supplementary.pdf
